# Supplementary material for: Effect of Selenium and Lycopene on Radiation Sensitivity in Prostate Cancer Patients Relative to Controls
Source: Cancers (Basel). 2023 Feb 3;15(3):979. doi: 10.3390/cancers15030979 (PMC9913686; doi:10.3390/cancers15030979)
Supplement: Supplementary file 1 [file cancers-15-00979-s001.zip]

Archive with 1 entries (1 files):
- cancers-2133247-supplementary.pdf
